# Supplementary material for: Gold Nanorod-Incorporated Halloysite Nanotubes Functionalized with Antibody for Superior Antibacterial Photothermal Treatment
Source: Pharmaceutics. 2022 Sep 30;14(10):2094. doi: 10.3390/pharmaceutics14102094 (PMC9611827; doi:10.3390/pharmaceutics14102094)
Supplement: Supplementary file 1 [file pharmaceutics-14-02094-s001.zip]

Archive with 1 entries (1 files):
- pharmaceutics-1903661-supplementary.pdf
